# Supplementary material for: Mitogenomic Analysis and Phylogenetic Implications for the Deltocephaline Tribe Chiasmini (Hemiptera: Cicadellidae: Deltocephalinae)
Source: Insects. 2024 Apr 8;15(4):253. doi: 10.3390/insects15040253 (PMC11050438; doi:10.3390/insects15040253)
Supplement: Supplementary file 1 [file insects-15-00253-s001.zip]

Archive with 2 entries (2 files):
- insects-2878867-supplementary figures.pdf
- insects-2878867-supplementary table.pdf
